# Supplementary material for: Identification, Bioinformatics, and Expression Analysis of JAZ Gene Family in Flax (Linum usitatissimum L.)
Source: Int J Mol Sci. 2026 Apr 17;27(8):3594. doi: 10.3390/ijms27083594 (PMC13116951; doi:10.3390/ijms27083594)
Supplement: Supplementary file 1 [file ijms-27-03594-s001.zip]

Archive with 1 entries (1 files):
- ijms-4110472-supplementary.pdf
